# Supplementary material for: Preparation and Characterization of 3D-Printed Biobased Composites Containing Micro- or Nanocrystalline Cellulose
Source: Polymers (Basel). 2022 May 5;14(9):1886. doi: 10.3390/polym14091886 (PMC9105471; doi:10.3390/polym14091886)
Supplement: Supplementary file 1 [file polymers-14-01886-s001.zip]

Archive with 1 entries (1 files):
- polymers-1713507-supplementary.pdf
